# Supplementary material for: Polish Medical Students’ Knowledge Regarding Human Papillomavirus’s Ways of Transmission, Risk of Cancer Development and Vaccination, and Their Intention to Recommend Vaccination
Source: Vaccines (Basel). 2021 Jul 12;9(7):776. doi: 10.3390/vaccines9070776 (PMC8310167; doi:10.3390/vaccines9070776)
Supplement: Supplementary file 1 [file vaccines-09-00776-s001.zip]

Archive with 1 entries (1 files):
- vaccines-1200202-supplementary.pdf
